# Supplementary material for: Module-based construction of plasmids for chromosomal integration of the fission yeast Schizosaccharomyces pombe
Source: Open Biol. 2015 Jun 24;5(6):150054. doi: 10.1098/rsob.150054 (PMC4632507; doi:10.1098/rsob.150054)
Supplement: Table 1. Module plasmids created in this study [file rsob150054supp1.xlsx]

## Sheet: Table 1_module plasmids summary
	Table 1. Module plasmids created in this study
		Module plasmids		Modules (contents)	Name of Cohesive ends	Origin	Literature	Notes
		Number	Name		(left, right)
		I. Promoter (ab)
		1	pBMod-Padh1(ab)	Padh1	a, b	S.pombe genome	Russell and Hall (1983) [39]
		2	pBMod-Padh41(ab)	Padh41	a, b	Padh1, mutagenesis	Yamagishi et al (2008) [40]
	Figs	3	pBMod-Padh81(ab)	Padh81	a, b	Padh1, mutagenesis	Yokobayashi et al (2005) [2]
	2 & 3	4	pBMod-Pnmt1(ab)	Pnmt1	a, b	S.pombe genome	Maundrell (1990) [17]
		5	pBMod-Pnmt41(ab)	Pnmt41	a, b	Pnmt1, mutagenesis	Basi et al (1993) [18]
		6	pBMod-Pnmt81(ab)	Pnmt81	a, b	Pnmt1, mutagenesis	Basi et al (1993) [18]
		7	pBMod-Purg1(ab)	Purg1	a, b	pFA6a-kanMX6-Purg1	Watt et al (2008) [21]
		III. FPtag-C (cd)
		8	pBMod-L-GFP(cd)	L-GFP *	c, d	pFA6a-GFP(S65T)-kanMX	Bähler et al (1998) [12]	BsaI removed
		9	pBMod-L-mCherry(cd)	L-mCherry *	c, d	pFA6a-mCherry-hphMX	Sato et al (2009) [38]
	C	10	pBMod-L-ECFP(cd)	L-ECFP *	c, d	pFA6a-ECFP-natMX	Sato et al (2009) [38]
	Fig. 2	IIIa. FPcontrol-C (bd)
		11	pBMod-cont-L-GFP(bd)	control L-GFP *	b, d	pFA6a-GFP(S65T)-kanMX	Bähler et al (1998) [12]	BsaI removed
		12	pBMod-cont-L-mCherry(bd)	control L-mCherry *	b, d	pFA6a-mCherry-hphMX	Sato et al (2009) [38]
		13	pBMod-cont-L-ECFP(bd)	control L-ECFP *	b, d	pFA6a-ECFP-natMX	Sato et al (2009) [38]
		VII. FPtag-N (bc)
		14	pBMod-GFP-L(bc)	GFP-L *	b, c	pFA6a-GFP(S65T)-kanMX	Bähler et al (1998) [12]	BsaI removed
		15	pBMod-mCherry-L(bc)	mCherry-L *	b, c	pFA6a-mCherry-hphMX	Sato et al (2009) [38]
	N	16	pBMod-ECFP-L(bc)	ECFP-L *	b, c	pFA6a-ECFP-natMX	Sato et al (2009) [38]
	Fig. 3	VIIa. FPcontrol-N (bd)
		17	pBMod-cont-GFP-L(bd)	control GFP-L *	b, d	pFA6a-GFP(S65T)-kanMX	Bähler et al (1998) [12]	BsaI removed
		18	pBMod-cont-mCherry-L(bd)	control mCherry-L *	b, d	pFA6a-mCherry-hphMX	Sato et al (2009) [38]
		19	pBMod-cont-ECFP-L(bd)	control ECFP-L *	b, d	pFA6a-ECFP-natMX	Sato et al (2009) [38]
		IV. Terminator+Marker (de)
		20	pBMod-Tadh-kan(de)	Tadh-kan	d, e	pFA6a-GFP(S65T)-kanMX	Bähler et al (1998) [12]
		21	pBMod-Tadh-hph(de)	Tadh-hph	d, e	pFA6a-mCherry-hphMX	Sato et al (2009) [38]
		22	pBMod-Tadh-nat(de)	Tadh-nat	d, e	pFA6a-ECFP-natMX	Sato et al (2009) [38]
		23	pBMod-Tadh-bsd(de)	Tadh-bsd	d, e	pCR2.1-bsd	Kimura et al (1994) [24]
		IVa. Terminator (dg)
	Figs	24	pBMod-Tadh(dg)	Tadh	d, g	pFA6a-GFP(S65T)-kanMX	Bähler et al (1998) [12]
	2 & 3	IVb. Marker (ge)
		25	pBMod-kan(ge)	kan	g, e	pFA6a-GFP(S65T)-kanMX	Bähler et al (1998) [12]
		26	pBMod-hph(ge)	hph	g, e	pFA6a-mCherry-hphMX	Sato et al (2009) [38]
		27	pBMod-nat(ge)	nat	g, e	pFA6a-ECFP-natMX	Sato et al (2009) [38]
		28	pBMod-bsd(ge)	bsd	g, e	pCR2.1-bsd	kimura et al (1994) [24]
		29	pBMod-ura4+(ge)	ura4+	g, e	pREP2	Maundrell (1993) [17]
		30	pBMod-LEU2(ge)	LEU2	g, e	pREP1	Maundrell (1993) [17]
	Figs 2 & 3	V. Target (ef)
		31	pBMod-co2(ef)	co2	e, f	S.pombe genome	This study
		32	pBMod-Z2(ef)	Z2	e, f	S.pombe genome	Akera et al (2012) [41]
		33	pBMod-lys1(ef)	lys1	e, f	S.pombe genome	pombase.org
		34	pBMod-arg1(ef)	arg1	e, f	S.pombe genome	pombase.org
	Figs 2 & 3	VI. Vector (fa)
		35	pBMod-AmpVec(fa)	AmpR vector	f, a	pFA6a	Wach et al (1994) [25]	BsaI removed, lacking a 137-bp fragment (see Materials and Methods for details)
