# Supplementary material for: Module-based construction of plasmids for chromosomal integration of the fission yeast Schizosaccharomyces pombe
Source: Open Biol. 2015 Jun 24;5(6):150054. doi: 10.1098/rsob.150054 (PMC4632507; doi:10.1098/rsob.150054)
Supplement: Table 2. Guideline for designing oligonucleotide primers with cohesive ends [file rsob150054supp2.xlsx]

## Sheet: Table 2_overhang sequences
		Table 2. Guideline for designing oligonucleotide primers with cohesive ends
		Modules and oligo direction	cohesive ends		Sequences of oligonucleotide primers (bold indicates a cohesive end)	Notes	Plasmids using this end (see Table 1 for numbers)
			Name	Sequences (rev. comp.)
	Figs 2 & 3	I. Promoter (ab)
		FWD	a	GTGC	5'-tttGGTCTCaGTGC-(specific 20b)-3'		# 1~7
		REV	b	TATG (CATA)	5'-tttGGTCTCaCATA-(specific 20b)-3'	The cohesive end includes the initiation codon ATG for GOI	# 1~7
		II. GOI (bc)
		FWD	b	TATG	5'-tttGGTCTCaTATG-(specific 20b)-3'	The cohesive end includes the initiation codon ATG for GOI
		REV	c	CTGA (TCAG)	5'-tttGGTCTCaTCAG-(specific 20b)-3'
		III. FPtag-C (cd)
		FWD	c	CTGA	5'-tttGGTCTCaCTGAaa-(specific 20b)-3'	aa is inserted to avoid a frame shift (CTG Aaa ...) *	# 8~10
	C	REV	d	GTCT (AGAC)	5'-tttGGTCTCaAGACtta-(specific 20b)-3'	tta serves as a termination codon for FP	# 8~10
	Fig. 2	IIIa. FPcontrol-C (bd)
		FWD	b	TATG	5'-tttGGTCTCaTATG-(specific 20b)-3'	The cohesive end includes the initiation codon ATG for FP	# 11~13
		REV	d	GTCT (AGAC)	same as II-REV(d)	tta serves as a termination codon for FP	# 11~13
		IIIa. GOI with small tag-C (bd)
		FWD	b	TATG	5'-tttGGTCTCaTATG-(specific 20b)-3'	The cohesive end includes the initiation codon ATG for GOI
		REV	d	GTCT (AGAC)	5'-tttGGTCTCaAGACtta-tag sequence-(specific 20b)-3'	Tag sequence (e.g., HA, FLAG) is inserted before termination codon
	Figs 2 & 3 (no tag)	IIIa. GOI (bd) (without tag)
		FWD	b	TATG	5'-tttGGTCTCaTATG-(specific 20b)-3'	The cohesive end includes the initiation codon ATG for GOI
		REV	d	GTCT (AGAC)	5'-tttGGTCTCaAGACtta-(specific 20b)-3'	tta serves as a termination codon for GOI
		VII. FPtag-N (bc)
		FWD	b	TATG	5'-tttGGTCTCaTATG-(specific 20b)-3'	The cohesive end includes the initiation codon ATG for FP	# 14~16
		REV	c	CTGA (TCAG)	5'-tttGGTCTCaTCAG-(specific 20b)-3'		# 14~16
		VIIa. FPcontrol-N (bd)
		FWD	b	TATG	same as IV-FWD(b)	The cohesive end includes the initiation codon ATG for FP	# 17~19
	N	REV	d	GTCT (AGAC)	5'-tttGGTCTCaAGACtta-(specific 20b)-3'	tta serves as a termination codon for FP	# 17~19
	Fig. 3	VIIa. GOI with small tag-N (bd)
		FWD	b	TATG	5'-tttGGTCTCaTATG-tag sequence-(specific 20b)-3'	Tag sequence is inserted between initiation codon and GOI
		REV	d	GTCT (AGAC)	5'-tttGGTCTCaAGACtta-(specific 20b)-3'	tta serves as a termination codon for GOI
		VIII. GOI (cd)
		FWD	c	CTGA	5'-tttGGTCTCaCTGAtg-(specific 20b)-3'	Start GOI from the second codon in frame after Atg for GOI
		REV	d	GTCT (AGAC)	5'-tttGGTCTCaAGACtta-(specific 20b)-3'	tta serves as a termination codon for GOI
	Figs 2 & 3	IV. Terminator+Marker (de)
		FWD	d	GTCT	5'-tttGGTCTCaGTCT-(specific 20b)-3'		# 20~23
		REV	e	ATTC (GAAT)	5'-tttGGTCTCaGAAT-(specific 20b)-3'		# 20~23
		IVa. Terminator (dg)
		FWD	d	GTCT	5'-tttGGTCTCaGTCT-(specific 20b)-3'		# 24
		REV	g	ACGA (TCGT)	5'-tttGGTCTCaTCGT-(specific 20b)-3'		# 24
		IVb. Marker (ge)
		FWD	g	ACGA	5'-tttGGTCTCaACGA-(specific 20b)-3'		No.25~30
		REV	e	ATTC (GAAT)	5'-tttGGTCTCaGAAT-(specific 20b)-3'		No.25~30
	Figs 2 & 3	V. Target (ef)
		FWD	e	ATTC	5'-tttGGTCTCaATTC-(specific 20b)-3'		# 31~34
		REV	f	GCGG (CCGC)	5'-tttGGTCTCaCCGC-(specific 20b)-3'		# 31~34
	Figs 2 & 3	VI. Vector (fa)
		FWD	f	GCGG	5'-tttGGTCTCaGCGGaaGCGGCCGC-(specific 20b)-3'	Includes the NotI site (GCGGCCGC) aa is inserted to avoid an overlap with the BsaI site	# 35
		REV	a	GTGC (GCAC)	5'-tttGGTCTCaGCACGCGGCCGC-(specific 20b)-3'	Includes the NotI site (GCGGCCGC)	# 35
